# Supplementary material for: Identification and Expression Analysis of the Cyclin-Dependent Kinase Inhibitor ICK/KRP Gene Family in Pepper
Source: Genes (Basel). 2026 Jun 25;17(7):733. doi: 10.3390/genes17070733 (PMC13408456; doi:10.3390/genes17070733)
Supplement: Supplementary file 1 [file genes-17-00733-s001.zip]

Archive with 1 entries (1 files):
- genes-4316105-Supplementary_ Figure.pdf
